# Supplementary material for: An evaluation of LLIN physical integrity and population attitudes towards net use, care and handling during the Magude project in southern Mozambique
Source: Malar J. 2024 Mar 27;23:87. doi: 10.1186/s12936-024-04910-5 (PMC10967156; doi:10.1186/s12936-024-04910-5)
Supplement: Supplementary file 2 — Additional file 2. Data file with number of holes per size category for each net tested. [file 12936_2024_4910_MOESM2_ESM.xlsx]

## Sheet: Data
Household	Net Brand	Cat1	Cat2	Cat3	Cat4
1	OLYSET-NET	1	0	0	0
2	OLYSET-NET	0	0	0	0
3	OLYSET-NET	0	0	0	0
4	OLYSET-NET	55	24	3	0
5	OLYSET-NET	13	3	0	0
6	OLYSET-NET	13	2	0	0
7	OLYSET-NET	6	0	0	1
8	OLYSET-NET	9	1	0	0
9	OLYSET-NET	27	7	0	1
10	OLYSET-NET	31	11	2	0
11	OLYSET-NET	152	31	2	197
12	OLYSET-NET	59	16	2	0
13	OLYSET-NET	4	0	0	0
14	OLYSET-NET	13	6	0	0
15	OLYSET-NET	0	0	0	0
16	OLYSET-NET	5	1	0	0
17	OLYSET-NET	21	4	0	1
18	OLYSET-NET	0	0	0	0
19	OLYSET-NET	4	0	0	0
20	OLYSET-NET	47	14	2	0
21	OLYSET-NET	0	0	0	0
22	OLYSET-NET	7	2	0	0
23	OLYSET-NET	42	4	0	0
24	OLYSET-NET	148	47	5	1
25	OLYSET-NET	15	2	0	0
26	OLYSET-NET	0	0	0	0
27	OLYSET-NET	3	0	0	0
28	OLYSET-NET	1	0	0	0
29	OLYSET-NET	4	0	0	0
30	OLYSET-NET	15	7	0	0
31	OLYSET-NET	0	0	0	0
32	OLYSET-NET	6	2	0	0
33	OLYSET-NET	3	0	0	0
34	OLYSET-NET	0	0	0	0
35	OLYSET-NET	4	2	0	0
36	OLYSET-NET	8	2	0	0
37	OLYSET-NET	16	3	0	0
38	OLYSET-NET	8	0	0	0
39	OLYSET-NET	0	0	0	0
40	OLYSET-NET	36	2	0	0
41	OLYSET-NET	4	1	0	0
42	OLYSET-NET	0	0	0	0
43	OLYSET-NET	0	0	0	0
44	OLYSET-NET	9	3	0	1
45	OLYSET-NET	23	18	2	3
46	OLYSET-NET	173	7	0	0
47	OLYSET-NET	24	3	0	0
48	OLYSET-NET	25	4	0	0
49	OLYSET-NET	9	0	0	0
50	OLYSET-NET	4	3	0	0
51	OLYSET-NET	0	0	0	0
52	OLYSET-NET	5	1	0	0
53	OLYSET-NET	10	0	0	0
54	OLYSET-NET	9	8	1	1
55	OLYSET-NET	4	4	1	0
56	OLYSET-NET	28	13	1	0
57	OLYSET-NET	0	0	0	0
58	OLYSET-NET	6	2	0	0
59	OLYSET-NET	4	3	2	1
60	OLYSET-NET	5	0	0	0
61	OLYSET-NET	8	1	0	0
62	OLYSET-NET	4	4	0	0
63	OLYSET-NET	3	6	0	0
64	OLYSET-NET	3	4	0	0
65	OLYSET-NET	3	1	0	0
66	OLYSET-NET	17	3	0	0
67	OLYSET-NET	0	0	0	0
68	OLYSET-NET	22	5	0	0
69	OLYSET-NET	0	0	0	0
70	OLYSET-NET	5	3	2	0
71	OLYSET-NET	0	0	0	0
72	OLYSET-NET	0	0	0	0
73	OLYSET-NET	6	1	0	0
74	OLYSET-NET	0	1	0	0
75	OLYSET-NET	0	1	0	0
76	OLYSET-NET	1	7	3	0
77	OLYSET-NET	0	0	0	0
78	OLYSET-NET	1	3	0	0
79	OLYSET-NET	41	23	0	1
80	OLYSET-NET	29	4	1	0
81	OLYSET-NET	0	0	0	0
82	OLYSET-NET	3	0	0	0
83	OLYSET-NET	1	0	0	0
84	OLYSET-NET	1	1	0	0
85	OLYSET-NET	15	5	0	0
86	OLYSET-NET	0	0	0	0
87	OLYSET-NET	3	1	0	0
88	OLYSET-NET	0	2	0	0
89	OLYSET-NET	5	0	0	0
90	OLYSET-NET	71	25	1	0
91	OLYSET-NET	11	9	1	0
92	OLYSET-NET	21	6	1	2
93	OLYSET-NET	37	8	2	0
94	OLYSET-NET	17	0	0	0
95	OLYSET-NET	0	0	0	0
96	OLYSET-NET	22	9	1	2
97	OLYSET-NET	5	1	0	0
98	OLYSET-NET	14	1	0	0
99	OLYSET-NET	2	0	0	0
100	OLYSET-NET	29	4	1	0
101	OLYSET-NET	0	0	0	0
102	OLYSET-NET	0	0	0	0
103	OLYSET-NET	0	0	0	0
104	OLYSET-NET	4	4	1	0
105	OLYSET-NET	7	2	0	0
106	OLYSET-NET	53	5	0	0
107	OLYSET-NET	3	0	0	0
108	OLYSET-NET	28	0	0	0
109	OLYSET-NET	29	15	5	1
110	OLYSET-NET	27	3	0	0
111	OLYSET-NET	15	2	0	0
112	OLYSET-NET	0	0	0	0
113	OLYSET-NET	1	2	0	0
114	OLYSET-NET	0	2	0	0
115	OLYSET-NET	17	7	0	0
116	OLYSET-NET	11	5	0	0
117	OLYSET-NET	5	1	0	0
118	OLYSET-NET	1	0	0	0
119	OLYSET-NET	2	2	1	0
120	OLYSET-NET	20	2	0	0
121	OLYSET-NET	16	8	0	2
122	OLYSET-NET	4	1	0	0
123	OLYSET-NET	0	0	0	0
124	OLYSET-NET	5	1	0	0
125	OLYSET-NET	0	0	0	0
126	OLYSET-NET	162	36	3	1
127	OLYSET-NET	48	14	3	0
128	OLYSET-NET	10	3	1	0
129	OLYSET-NET	4	0	0	0
130	OLYSET-NET	49	20	0	1
131	OLYSET-NET	23	5	0	0
132	OLYSET-NET	22	2	0	0
133	OLYSET-NET	12	0	0	0
134	OLYSET-NET	45	17	5	1
135	OLYSET-NET	2	3	0	0
136	OLYSET-NET	7	10	2	0
137	OLYSET-NET	32	2	0	0
138	OLYSET-NET	6	5	0	0
139	OLYSET-NET	0	0	0	0
140	OLYSET-NET	0	0	0	0
141	OLYSET-NET	21	3	0	0
142	OLYSET-NET	2	0	0	0
143	OLYSET-NET	4	0	0	0
144	OLYSET-NET	4	1	0	0
145	OLYSET-NET	0	0	0	0
146	OLYSET-NET	4	1	1	0
147	OLYSET-NET	13	5	0	2
148	OLYSET-NET	22	12	0	0
149	OLYSET-NET	14	3	1	0
150	OLYSET-NET	6	0	0	0
151	OLYSET-NET	1	1	0	0
152	OLYSET-NET	0	0	0	0
153	OLYSET-NET	0	0	0	0
154	OLYSET-NET	39	12	0	0
155	OLYSET-NET	6	1	0	0
156	OLYSET-NET	2	2	0	0
157	OLYSET-NET	32	11	2	2
158	OLYSET-NET	10	11	0	0
159	OLYSET-NET	89	27	2	1
160	OLYSET-NET	59	18	2	0
161	OLYSET-NET	38	24	1	0
162	OLYSET-NET	5	2	0	0
163	OLYSET-NET	2	0	0	0
164	OLYSET-NET	37	12	2	1
165	OLYSET-NET	0	0	0	0
166	OLYSET-NET	0	0	0	0
167	OLYSET-NET	13	2	0	0
168	OLYSET-NET	9	3	1	0
169	OLYSET-NET	16	19	0	1
170	OLYSET-NET	3	1	0	0

## Sheet: Data dictionary
Variable	Definition
cat 1	Number of holes of category 1 (0.5–2 cm)
cat 2	Number of holes of category 2 (2–10 cm)
cat 3	Number of holes of category 3 (10–25 cm)
cat 4	Number of holes of category 4 (> 25 cm)
