# Supplementary material for: An evaluation of LLIN physical integrity and population attitudes towards net use, care and handling during the Magude project in southern Mozambique
Source: Malar J. 2024 Mar 27;23:87. doi: 10.1186/s12936-024-04910-5 (PMC10967156; doi:10.1186/s12936-024-04910-5)
Supplement: Supplementary file 3 — Additional file 3. Data file with net bio-efficacy data for each net tested. [file 12936_2024_4910_MOESM3_ESM.csv]

Net no	Brand	Cone_Replicate	No_dead_1h	No_alive_1h	No_dead_24h	No_alive_24h	mortality_1h	mortality_24h	test date	cone
106	Olyset	c1r1	0	5	0	5	0.00%	0.00%	12/6/2016	c1
106	Olyset	c1r2	0	5	0	5	0.00%	0.00%	12/6/2016	c1
106	Olyset	c2r1	0	5	0	5	0.00%	0.00%	12/6/2016	c2
106	Olyset	c2r2	0	5	3	2	0.00%	60.00%	12/6/2016	c2
106	Olyset	c3r1	0	5	1	4	0.00%	20.00%	12/6/2016	c3
106	Olyset	c3r2	1	3	1	3	25.00%	25.00%	12/6/2016	c3
106	Olyset	c4r1	0	5	0	5	0.00%	0.00%	12/6/2016	c4
106	Olyset	c4r2	0	5	1	4	0.00%	20.00%	12/6/2016	c4
97	Olyset	c1r1	0	5	0	5	0.00%	0.00%	12/6/2016	c1
97	Olyset	c1r2	0	5	0	5	0.00%	0.00%	12/6/2016	c1
97	Olyset	c2r1	0	5	1	4	0.00%	20.00%	12/6/2016	c2
97	Olyset	c2r2	0	5	0	5	0.00%	0.00%	12/6/2016	c2
97	Olyset	c3r1	0	5	1	4	0.00%	20.00%	12/6/2016	c3
97	Olyset	c3r2	0	5	0	5	0.00%	0.00%	12/6/2016	c3
97	Olyset	c4r1	0	5	0	5	0.00%	0.00%	12/6/2016	c4
97	Olyset	c4r2	0	5	1	4	0.00%	20.00%	12/6/2016	c4
9	Olyset	c1r1	0	5	0	5	0.00%	0.00%	12/5/2016	c1
9	Olyset	c1r2	2	3	0	5	40.00%	0.00%	12/5/2016	c1
9	Olyset	c2r1	0	5	0	5	0.00%	0.00%	12/5/2016	c2
9	Olyset	c2r2	0	5	0	5	0.00%	0.00%	12/5/2016	c2
9	Olyset	c3r1	0	5	0	5	0.00%	0.00%	12/5/2016	c3
9	Olyset	c3r2	0	5	0	5	0.00%	0.00%	12/5/2016	c3
9	Olyset	c4r1	0	5	0	5	0.00%	0.00%	12/5/2016	c4
9	Olyset	c4r2	0	5	0	5	0.00%	0.00%	12/5/2016	c4
89	Olyset	c1r1	0	5	0	5	0.00%	0.00%	12/5/2016	c1
89	Olyset	c1r2	0	5	0	5	0.00%	0.00%	12/5/2016	c1
89	Olyset	c2r1	0	5	0	5	0.00%	0.00%	12/5/2016	c2
89	Olyset	c2r2	0	5	1	4	0.00%	20.00%	12/5/2016	c2
89	Olyset	c3r1	0	5	0	5	0.00%	0.00%	12/5/2016	c3
89	Olyset	c3r2	1	4	0	5	20.00%	0.00%	12/5/2016	c3
89	Olyset	c4r1	0	5	0	5	0.00%	0.00%	12/5/2016	c4
89	Olyset	c4r2	1	4	0	5	20.00%	0.00%	12/5/2016	c4
146	Olyset	c1r1	0	5	1	4	0.00%	20.00%	11/24/2016	c1
146	Olyset	c1r2	1	4	0	5	20.00%	0.00%	11/24/2016	c1
146	Olyset	c2r1	0	5	0	5	0.00%	0.00%	11/24/2016	c2
146	Olyset	c2r2	0	5	0	5	0.00%	0.00%	11/24/2016	c2
146	Olyset	c3r1	0	5	2	3	0.00%	40.00%	11/24/2016	c3
146	Olyset	c3r2	0	5	0	5	0.00%	0.00%	11/24/2016	c3
146	Olyset	c4r1	0	5	2	3	0.00%	40.00%	11/24/2016	c4
146	Olyset	c4r2	0	5	2	3	0.00%	40.00%	11/24/2016	c4
29	Olyset	c1r1	3	2	2	3	60.00%	40.00%	12/7/2016	c1
29	Olyset	c1r2	0	5	2	3	0.00%	40.00%	12/7/2016	c1
29	Olyset	c2r1	1	4	1	4	20.00%	20.00%	12/7/2016	c2
29	Olyset	c2r2	1	4	2	3	20.00%	40.00%	12/7/2016	c2
29	Olyset	c3r1	0	5	1	4	0.00%	20.00%	12/7/2016	c3
29	Olyset	c3r2	0	5	3	2	0.00%	60.00%	12/7/2016	c3
29	Olyset	c4r1	0	5	2	3	0.00%	40.00%	12/7/2016	c4
29	Olyset	c4r2	0	5	1	4	0.00%	20.00%	12/7/2016	c4
C1	Control 1	c1r1	1	4	1	4	20.00%	20.00%	12/5/2016	c1
C1	Control 1	c1r2	0	5	0	5	0.00%	0.00%	12/5/2016	c1
C1	Control 1	c2r1	0	5	0	5	0.00%	0.00%	12/5/2016	c2
C1	Control 1	c2r2	0	5	0	5	0.00%	0.00%	12/5/2016	c2
C1	Control 1	c3r1	0	5	0	5	0.00%	0.00%	12/5/2016	c3
C1	Control 1	c3r2	0	5	0	5	0.00%	0.00%	12/5/2016	c3
C1	Control 1	c4r1	1	4	0	5	20.00%	0.00%	12/5/2016	c4
C1	Control 1	c4r2	1	4	0	5	20.00%	0.00%	12/5/2016	c4
C2	Control 2	c1r1	0	5	1	4	0.00%	20.00%	12/7/2016	c1
C2	Control 2	c1r2	0	5	0	5	0.00%	0.00%	12/7/2016	c1
C2	Control 2	c2r1	0	5	0	5	0.00%	0.00%	12/7/2016	c2
C2	Control 2	c2r2	0	5	0	5	0.00%	0.00%	12/7/2016	c2
C2	Control 2	c3r1	0	5	0	5	0.00%	0.00%	12/7/2016	c3
C2	Control 2	c3r2	0	5	0	5	0.00%	0.00%	12/7/2016	c3
C2	Control 2	c4r1	0	5	0	5	0.00%	0.00%	12/7/2016	c4
C2	Control 2	c4r2	0	5	0	5	0.00%	0.00%	12/7/2016	c4
C3	Control 3	c1r1	0	5	0	5	0.00%	0.00%	12/5/2016	c1
C3	Control 3	c1r2	0	5	0	5	0.00%	0.00%	12/5/2016	c1
C3	Control 3	c2r1	0	5	0	5	0.00%	0.00%	12/5/2016	c2
C3	Control 3	c2r2	0	5	0	5	0.00%	0.00%	12/5/2016	c2
C3	Control 3	c3r1	0	5	0	5	0.00%	0.00%	12/5/2016	c3
C3	Control 3	c3r2	0	5	0	5	0.00%	0.00%	12/5/2016	c3
C3	Control 3	c4r1	0	5	0	5	0.00%	0.00%	12/5/2016	c4
C3	Control 3	c4r2	0	5	0	5	0.00%	0.00%	12/5/2016	c4
C4	Control 4	c1r1	0	3	0	3	0.00%	0.00%	12/6/2016	c1
C4	Control 4	c1r2	0	5	0	5	0.00%	0.00%	12/6/2016	c1
C4	Control 4	c2r1	0	5	0	5	0.00%	0.00%	12/6/2016	c2
C4	Control 4	c2r2	0	5	0	5	0.00%	0.00%	12/6/2016	c2
C4	Control 4	c3r1	0	5	0	5	0.00%	0.00%	12/6/2016	c3
C4	Control 4	c3r2	0	5	0	5	0.00%	0.00%	12/6/2016	c3
C4	Control 4	c4r1	0	5	0	5	0.00%	0.00%	12/6/2016	c4
C4	Control 4	c4r2	0	5	0	5	0.00%	0.00%	12/6/2016	c4
C5	Control 5	c1r1	0	5	0	5	0.00%	0.00%	11/24/2016	c1
C5	Control 5	c1r2	0	5	0	5	0.00%	0.00%	11/24/2016	c1
C5	Control 5	c2r1	0	5	1	4	0.00%	20.00%	11/24/2016	c2
C5	Control 5	c2r2	0	5	0	5	0.00%	0.00%	11/24/2016	c2
C5	Control 5	c3r1	0	5	0	5	0.00%	0.00%	11/24/2016	c3
C5	Control 5	c3r2	0	5	0	5	0.00%	0.00%	11/24/2016	c3
C5	Control 5	c4r1	0	4	0	4	0.00%	0.00%	11/24/2016	c4
C5	Control 5	c4r2	0	4	0	4	0.00%	0.00%	11/24/2016	c4
